# Supplementary material for: Hybrid Immunity Protects against Antibody Fading after SARS-CoV-2mRNA Vaccination in Kidney Transplant Recipients, Dialysis Patients, and Medical Personnel: 9 Months Data from the Prospective, Observational Dia-Vacc Study
Source: Vaccines (Basel). 2024 Jul 19;12(7):801. doi: 10.3390/vaccines12070801 (PMC11281450; doi:10.3390/vaccines12070801)
Supplement: Supplementary file 1 [file vaccines-12-00801-s001.zip]

Archive with 1 entries (1 files):
- vaccines-3055962-supplementary.pdf
